# Supplementary material for: The association between magnesium levels and gout: evidence from Mendelian randomization, a Chinese cross-sectional study, and NHANES analysis
Source: Front Nutr. 2025 Nov 25;12:1688095. doi: 10.3389/fnut.2025.1688095 (PMC12687734; doi:10.3389/fnut.2025.1688095)
Supplement: Supplementary file 7 [file Table_1.xlsx]

## Sheet: Sheet1
Supplementary Table 1: Instrumental variable information of different exposure factors.
ID	Exposure	SNP	Chromosome	Position	Effect Allele	Other Allele	EAF	Beta	SE	P value	Sample size	R2	F value	Mean F value
ukb-b-8951	Calcium	rs8067154	17	77191158	A	G	0.21908	-0.0300856	0.00656562	4.60002e-06	64979	0.000323037	20.9968	23.2569
ukb-b-8951	Calcium	rs117456360	9	22322947	A	G	0.042875	0.0626521	0.0136422	4.39997e-06	64979	0.00032448	21.0906
ukb-b-8951	Calcium	rs62347998	5	17168802	T	C	0.042331	0.0641566	0.0138097	3.40001e-06	64979	0.000332045	21.5825
ukb-b-8951	Calcium	rs11088797	21	21726149	A	G	0.114469	0.03961	0.00849043	3.09999e-06	64979	0.000334836	21.7639
ukb-b-8951	Calcium	rs1559583	18	70714102	C	T	0.784627	-0.0307307	0.00658568	3.09999e-06	64979	0.000334985	21.7736
ukb-b-8951	Calcium	rs8109178	19	12265133	T	A	0.121426	0.0389694	0.00834268	2.99999e-06	64979	0.000335674	21.8184
ukb-b-8951	Calcium	rs1974821	19	51917735	A	G	0.152218	0.0356787	0.00754587	2.30001e-06	64979	0.000343935	22.3556
ukb-b-8951	Calcium	rs73238581	4	39412384	A	C	0.347402	-0.0271448	0.00570468	2e-06	64979	0.000348326	22.6411
ukb-b-8951	Calcium	rs17712285	18	61755457	G	A	0.034303	-0.0709393	0.0148038	1.7e-06	64979	0.000353265	22.9622
ukb-b-8951	Calcium	rs1219820	10	125445215	T	C	0.029471	-0.076443	0.015952	1.7e-06	64979	0.00035328	22.9632
ukb-b-8951	Calcium	rs35683760	16	82821914	G	A	0.228625	-0.0310253	0.00644836	1.5e-06	64979	0.000356128	23.1484
ukb-b-8951	Calcium	rs11030416	11	28743834	A	G	0.041915	-0.0654539	0.0136013	1.5e-06	64979	0.000356273	23.1578
ukb-b-8951	Calcium	rs39308	7	116951671	A	G	0.265051	0.0297088	0.00617194	1.5e-06	64979	0.00035645	23.1693
ukb-b-8951	Calcium	rs12618785	2	147053856	G	C	0.399008	0.0272715	0.00561451	1.2e-06	64979	0.000362964	23.5929
ukb-b-8951	Calcium	rs1714800	8	3993856	C	G	0.662121	0.0279524	0.00572153	1e-06	64979	0.000367182	23.8671
ukb-b-8951	Calcium	rs7464794	8	17540356	C	T	0.499376	-0.0264599	0.0053917	9.20005e-07	64979	0.000370502	24.0831
ukb-b-8951	Calcium	rs753899	15	25947642	C	T	0.09229	0.0462859	0.00934944	7.39997e-07	64979	0.000377042	24.5083
ukb-b-8951	Calcium	rs2443773	8	109072593	G	T	0.506088	0.0272002	0.00541645	5.1e-07	64979	0.000387948	25.2175
ukb-b-8951	Calcium	rs4535437	5	79242663	G	A	0.245133	0.0316699	0.00627359	4.49997e-07	64979	0.000392029	25.4828
ukb-b-8951	Calcium	rs4988235	2	136608646	A	G	0.723274	0.032361	0.00601303	7.39997e-08	64979	0.000445544	28.963
ukb-b-16202	Carotene	rs79407438	12	92832975	T	C	0.056487	0.0540634	0.0118416	5e-06	64979	0.000320681	20.8436	22.4724
ukb-b-16202	Carotene	rs4771831	13	92025752	A	G	0.351886	-0.0265212	0.00576207	4.20001e-06	64979	0.000325923	21.1844
ukb-b-16202	Carotene	rs117731008	22	43746623	A	G	0.016818	0.0977133	0.0212277	4.20001e-06	64979	0.000325977	21.1879
ukb-b-16202	Carotene	rs6596473	5	138710576	C	G	0.299056	0.0276423	0.00597629	3.69999e-06	64979	0.000329131	21.393
ukb-b-16202	Carotene	rs13295574	9	139014806	A	G	0.303383	-0.0276722	0.00598182	3.69999e-06	64979	0.000329234	21.3997
ukb-b-16202	Carotene	rs5760695	22	25237108	C	T	0.086598	0.0468481	0.0100556	3.2e-06	64979	0.000333926	21.7047
ukb-b-16202	Carotene	rs3829931	10	8125582	A	T	0.973235	0.0830829	0.0177899	2.99999e-06	64979	0.00033555	21.8104
ukb-b-16202	Carotene	rs1936052	1	112869409	T	C	0.155936	-0.0361185	0.00766833	2.5e-06	64979	0.0003413	22.1842
ukb-b-16202	Carotene	rs77547747	4	75682041	C	T	0.056418	-0.055803	0.0118339	2.39999e-06	64979	0.000342088	22.2355
ukb-b-16202	Carotene	rs62417408	6	56842667	G	A	0.037772	-0.0691153	0.0146553	2.39999e-06	64979	0.000342166	22.2406
ukb-b-16202	Carotene	rs2998143	10	135051562	G	A	0.603581	-0.0278722	0.00584016	1.79999e-06	64979	0.000350403	22.7761
ukb-b-16202	Carotene	rs17800766	10	67099770	C	T	0.011673	-0.121685	0.0254964	1.79999e-06	64979	0.000350422	22.7773
ukb-b-16202	Carotene	rs6660246	1	34362545	C	A	0.450266	-0.0266889	0.00553072	1.40001e-06	64979	0.000358236	23.2855
ukb-b-16202	Carotene	rs366337	19	54783923	G	A	0.936764	0.0543804	0.0112221	1.29999e-06	64979	0.000361249	23.4814
ukb-b-16202	Carotene	rs16898247	8	124357253	A	G	0.018968	-0.107091	0.0200309	8.99995e-08	64979	0.000439684	28.5819
ieu-a-1073	Copper	rs3857536	6	66929048	T	C	0.5517	-0.129	0.028	4.08e-06	2603	0.00808839	21.2095	35.1799
ieu-a-1073	Copper	rs12582659	12	76064528	C	T	0.0268	1.262	0.27	2.86003e-06	2603	0.00832314	21.8302
ieu-a-1073	Copper	rs12153606	5	84583769	T	G	0.1938	-0.159	0.034	2.5e-06	2603	0.00833161	21.8526
ieu-a-1073	Copper	rs10014072	4	113948790	G	A	0.672	-0.164	0.034	1.13e-06	2603	0.00885913	23.2486
ieu-a-1073	Copper	rs1175550	1	3691528	G	A	0.2187	0.198	0.032	5.03002e-10	2603	0.0144949	38.2557
ieu-a-1073	Copper	rs2769264	1	151344741	G	T	0.161	0.313	0.034	2.63027e-20	2603	0.0315313	84.6832
ukb-b-11349	Folate	rs45442894	10	16870693	A	C	0.014087	0.109584	0.0240121	5e-06	64979	0.000320422	20.8267	22.4074
ukb-b-11349	Folate	rs78074774	2	34515489	T	C	0.044671	0.0601471	0.0131667	4.90004e-06	64979	0.000321043	20.8671
ukb-b-11349	Folate	rs76802001	22	31013399	A	G	0.036193	-0.0677158	0.0147765	4.60002e-06	64979	0.00032309	21.0002
ukb-b-11349	Folate	rs79748722	22	46147495	T	C	0.027963	-0.0756746	0.0164864	4.39997e-06	64979	0.000324142	21.0686
ukb-b-11349	Folate	rs1502443	16	77060066	G	C	0.630046	0.0258943	0.00563529	4.30002e-06	64979	0.000324834	21.1136
ukb-b-11349	Folate	rs7074988	10	87848038	G	A	0.063705	-0.051278	0.0111147	4e-06	64979	0.000327455	21.284
ukb-b-11349	Folate	rs2449166	8	3463535	T	C	0.471417	0.0252219	0.00546681	4e-06	64979	0.000327471	21.285
ukb-b-11349	Folate	rs16956822	17	7499349	A	G	0.02616	-0.0792943	0.017182	3.89996e-06	64979	0.000327658	21.2972
ukb-b-11349	Folate	rs148031795	18	482310	T	C	0.015003	0.104439	0.0223794	3.09999e-06	64979	0.00033505	21.7779
ukb-b-11349	Folate	rs79975477	20	13683165	T	C	0.030964	0.0731991	0.0156345	2.80001e-06	64979	0.000337228	21.9195
ukb-b-11349	Folate	rs8085166	18	3016615	G	A	0.676915	0.0278138	0.00581169	1.7e-06	64979	0.000352363	22.9035
ukb-b-11349	Folate	rs4444339	16	9291922	A	T	0.317757	-0.0283073	0.00591159	1.7e-06	64979	0.000352746	22.9285
ukb-b-11349	Folate	rs3772928	3	115406478	C	T	0.575413	-0.0272574	0.00552739	8.19993e-07	64979	0.000374105	24.3173
ukb-b-11349	Folate	rs76630415	7	14144445	G	T	0.212036	-0.0373906	0.00670304	2.39999e-08	64979	0.00047863	31.1149
ukb-b-20447	Iron	rs17257441	1	117854279	T	C	0.126337	-0.037713	0.0082347	4.70002e-06	64979	0.000322681	20.9736	22.5248
ukb-b-20447	Iron	rs1370102	10	128317498	A	C	0.430564	-0.0252135	0.00545817	3.79997e-06	64979	0.000328289	21.3382
ukb-b-20447	Iron	rs2647238	4	106218428	C	T	0.587057	-0.0254293	0.00548898	3.59998e-06	64979	0.000330194	21.4621
ukb-b-20447	Iron	rs116863411	20	46633015	T	A	0.018475	-0.0946561	0.0204154	3.50002e-06	64979	0.000330723	21.4965
ukb-b-20447	Iron	rs6463742	7	1424928	C	T	0.483906	0.0261434	0.00555803	2.59998e-06	64979	0.000340378	22.1243
ukb-b-20447	Iron	rs9297943	8	87664244	G	T	0.64236	0.0265312	0.00562917	2.39999e-06	64979	0.000341746	22.2132
ukb-b-20447	Iron	rs114738685	11	107791031	T	C	0.056454	0.0553606	0.0117311	2.39999e-06	64979	0.000342612	22.2695
ukb-b-20447	Iron	rs56256289	7	1892529	T	C	0.187345	0.0325776	0.00689983	2.30001e-06	64979	0.000342957	22.2919
ukb-b-20447	Iron	rs148244439	5	107434101	T	C	0.05238	0.0591791	0.0122191	1.29999e-06	64979	0.000360851	23.4555
ukb-b-20447	Iron	rs118189684	11	90693179	C	T	0.055045	0.0593252	0.0120713	8.9e-07	64979	0.000371566	24.1522
ukb-b-20447	Iron	rs155599	2	158307375	C	T	0.705232	0.0302901	0.00594077	3.40001e-07	64979	0.000399916	25.9958
ukb-b-7372	Magnesium	rs141237208	20	46626871	C	T	0.019434	-0.0922394	0.0201764	4.79999e-06	64979	0.000321538	20.8993	22.7108
ukb-b-7372	Magnesium	rs144862520	7	153872931	T	C	0.041085	-0.0703248	0.0153669	4.70002e-06	64979	0.000322204	20.9426
ukb-b-7372	Magnesium	rs7339029	13	100899519	T	G	0.134142	0.0362754	0.00792269	4.70002e-06	64979	0.000322527	20.9636
ukb-b-7372	Magnesium	rs116979507	11	90779474	T	C	0.038674	0.063628	0.0138895	4.60002e-06	64979	0.000322857	20.985
ukb-b-7372	Magnesium	rs114989460	6	46322293	C	T	0.018108	0.0957603	0.0208955	4.60002e-06	64979	0.000323111	21.0016
ukb-b-7372	Magnesium	rs76330086	9	110307810	T	C	0.014805	-0.101588	0.0221236	4.39997e-06	64979	0.000324384	21.0843
ukb-b-7372	Magnesium	rs116028267	5	179052804	G	C	0.037774	-0.0666131	0.014422	3.89996e-06	64979	0.000328211	21.3331
ukb-b-7372	Magnesium	rs1559583	18	70714102	C	T	0.784627	-0.0303381	0.00654176	3.50002e-06	64979	0.00033088	21.5067
ukb-b-7372	Magnesium	rs147150587	12	28448965	A	G	0.01026	0.128307	0.0276315	3.40001e-06	64979	0.000331722	21.5615
ukb-b-7372	Magnesium	rs116740989	2	104993244	A	C	0.012118	0.117547	0.0250756	2.80001e-06	64979	0.000338065	21.9739
ukb-b-7372	Magnesium	rs7022555	9	137753121	T	C	0.011648	-0.120695	0.025269	1.79999e-06	64979	0.000350976	22.8134
ukb-b-7372	Magnesium	rs1247081	10	30048948	T	G	0.507657	0.0256696	0.00536614	1.7e-06	64979	0.000352037	22.8824
ukb-b-7372	Magnesium	rs2745938	1	208139949	T	G	0.647485	0.0269243	0.00561835	1.6e-06	64979	0.000353301	22.9645
ukb-b-7372	Magnesium	rs4535437	5	79242663	G	A	0.245133	0.0302082	0.00623112	1.2e-06	64979	0.000361566	23.502
ukb-b-7372	Magnesium	rs111419911	20	38900761	G	A	0.309961	-0.0292815	0.00587917	6.29999e-07	64979	0.000381607	24.8051
ukb-b-7372	Magnesium	rs77126457	8	136152474	A	G	0.01442	0.114984	0.0227843	4.49997e-07	64979	0.000391796	25.4677
ukb-b-7372	Magnesium	rs573905	11	118572267	G	A	0.547365	0.0275402	0.00538992	3.2e-07	64979	0.000401626	26.107
ukb-b-7372	Magnesium	rs114575778	4	79596378	A	G	0.010278	-0.145164	0.0274331	1.2e-07	64979	0.000430733	27.9998
ukb-b-17881	Potassium	rs77126457	8	136152474	A	G	0.01442	0.105123	0.0229918	4.79999e-06	64979	0.000321615	20.9043	22.1054
ukb-b-17881	Potassium	rs77824658	14	73222641	G	A	0.089995	0.0438189	0.00954414	4.39997e-06	64979	0.000324291	21.0783
ukb-b-17881	Potassium	rs7040926	9	20241351	C	T	0.065112	-0.0510548	0.0111197	4.39997e-06	64979	0.00032432	21.0801
ukb-b-17881	Potassium	rs2745938	1	208139949	T	G	0.647485	0.0261087	0.00566968	4.09996e-06	64979	0.000326241	21.2051
ukb-b-17881	Potassium	rs114300683	5	154885392	A	G	0.011896	-0.114807	0.0248968	4e-06	64979	0.000327141	21.2636
ukb-b-17881	Potassium	rs148244439	5	107434101	T	C	0.05238	0.0566213	0.0122646	3.89996e-06	64979	0.000327897	21.3128
ukb-b-17881	Potassium	rs12296227	12	101439551	T	G	0.267093	0.0284413	0.00615091	3.79997e-06	64979	0.000328931	21.38
ukb-b-17881	Potassium	rs10764330	10	22286351	G	A	0.699138	0.0278001	0.00591821	2.59998e-06	64979	0.000339462	22.0647
ukb-b-17881	Potassium	rs361294	11	103993635	C	A	0.691303	-0.0282084	0.00592974	2e-06	64979	0.000348146	22.6294
ukb-b-17881	Potassium	rs35579431	8	9139385	T	C	0.265517	0.0291435	0.00612595	2e-06	64979	0.000348187	22.632
ukb-b-17881	Potassium	rs145857065	5	34461430	C	T	0.029938	-0.0828746	0.0172848	1.6e-06	64979	0.000353661	22.988
ukb-b-17881	Potassium	rs3772928	3	115406478	C	T	0.575413	-0.0265481	0.00551354	1.5e-06	64979	0.000356679	23.1842
ukb-b-17881	Potassium	rs12412051	10	2601269	C	G	0.034366	0.072528	0.0149208	1.2e-06	64979	0.000363493	23.6273
ukb-b-17881	Potassium	rs7479680	11	14154711	C	A	0.144251	-0.0380825	0.00775317	8.99995e-07	64979	0.000371157	24.1256
ieu-a-1077	Selenium	rs7163368	15	63571121	C	T	0.2366	0.158	0.034	4e-06	2603	0.00822799	21.5786	28.0758
ieu-a-1077	Selenium	rs3785832	17	59538794	C	T	0.4036	-0.146	0.031	1.81999e-06	2603	0.00844935	22.164
ieu-a-1077	Selenium	rs11779526	8	26910716	T	A	0.2942	0.153	0.032	1.68e-06	2603	0.00870585	22.8428
ieu-a-1077	Selenium	rs10023369	4	63796543	A	G	0.497	-0.144	0.029	4.41998e-07	2603	0.0093834	24.6374
ieu-a-1077	Selenium	rs4950779	1	202542202	C	T	0.0338	0.673	0.132	3.16002e-07	2603	0.00988764	25.9746
ieu-a-1077	Selenium	rs7700970	5	78411324	T	C	0.3171	0.265	0.037	7.16968e-13	2603	0.0193259	51.2572
ukb-b-9596	Vitamin A	rs72774943	2	2715467	T	C	0.060578	-0.002746	0.000600626	4.79999e-06	460351	4.54029e-05	20.9021	23.0839
ukb-b-9596	Vitamin A	rs6005584	22	28109329	C	G	0.08931	-0.00231054	0.000503359	4.39997e-06	460351	4.5768e-05	21.0702
ukb-b-9596	Vitamin A	rs4379489	8	1865205	G	A	0.213025	0.00160931	0.000350157	4.30002e-06	460351	4.58823e-05	21.1228
ukb-b-9596	Vitamin A	rs10248388	7	94018115	C	A	0.047882	0.00312721	0.000672797	3.40001e-06	460351	4.69285e-05	21.6045
ukb-b-9596	Vitamin A	rs2581667	18	72942835	G	A	0.857971	0.0019536	0.000416108	2.69998e-06	460351	4.78795e-05	22.0423
ukb-b-9596	Vitamin A	rs1953042	9	90007027	C	T	0.164011	0.0018439	0.0003923	2.59998e-06	460351	4.79875e-05	22.0921
ukb-b-9596	Vitamin A	rs4131899	3	80320484	T	C	0.517144	-0.00137242	0.000286396	1.7e-06	460351	4.98803e-05	22.9635
ukb-b-9596	Vitamin A	rs7330997	13	70649177	C	T	0.134216	-0.00202514	0.00042208	1.6e-06	460351	5.00046e-05	23.0207
ukb-b-9596	Vitamin A	rs1478684	11	27337345	G	T	0.229402	0.00165031	0.000342305	1.40001e-06	460351	5.04886e-05	23.2436
ukb-b-9596	Vitamin A	rs9982066	21	17820437	A	C	0.488865	0.00146405	0.000291388	5e-07	460351	5.48347e-05	25.2445
ukb-b-9596	Vitamin A	rs72833036	6	24351057	G	A	0.062195	0.00330275	0.000596894	3.09999e-08	460351	6.65027e-05	30.6165
ukb-b-19524	Vitamin B12	rs1419875	10	118044136	G	T	0.200804	-0.0315231	0.00683151	3.89996e-06	64979	0.000327574	21.2917	22.824
ukb-b-19524	Vitamin B12	rs12776611	10	71424622	A	G	0.022116	-0.0878135	0.0188958	3.40001e-06	64979	0.000332257	21.5963
ukb-b-19524	Vitamin B12	rs388561	22	34612149	C	T	0.880654	0.040271	0.00854945	2.5e-06	64979	0.00034134	22.1868
ukb-b-19524	Vitamin B12	rs61994378	14	106827305	C	T	0.027799	0.0934555	0.0197741	2.30001e-06	64979	0.000343632	22.3359
ukb-b-19524	Vitamin B12	rs67568068	5	160155731	C	T	0.212722	-0.0317378	0.00664671	1.79999e-06	64979	0.000350764	22.7996
ukb-b-19524	Vitamin B12	rs112961770	1	78554861	C	G	0.023005	-0.0888494	0.0184324	1.40001e-06	64979	0.000357451	23.2344
ukb-b-19524	Vitamin B12	rs148901823	7	36745068	G	A	0.080711	-0.0486291	0.0100516	1.29999e-06	64979	0.000360075	23.405
ukb-b-19524	Vitamin B12	rs10924919	1	247272298	T	C	0.394475	-0.0286276	0.0056423	3.89996e-07	64979	0.000396016	25.7421
ukb-b-7864	Vitamin B6	rs3745438	19	54972918	C	T	0.033702	-0.071266	0.0155965	4.90004e-06	64979	0.000321217	20.8784	23.1647
ukb-b-7864	Vitamin B6	rs361294	11	103993635	C	A	0.691303	-0.0273612	0.00595181	4.30002e-06	64979	0.000325131	21.1329
ukb-b-7864	Vitamin B6	rs9560457	13	90476979	T	C	0.40416	0.0255037	0.00553964	4.09996e-06	64979	0.000326083	21.1948
ukb-b-7864	Vitamin B6	rs34938615	14	22113999	G	A	0.011377	-0.122024	0.0264416	3.89996e-06	64979	0.000327642	21.2962
ukb-b-7864	Vitamin B6	rs74640671	8	21550838	T	C	0.010958	-0.127176	0.02738	3.40001e-06	64979	0.000331915	21.574
ukb-b-7864	Vitamin B6	rs141933624	4	91118956	A	G	0.021473	-0.0897347	0.0192811	3.29997e-06	64979	0.000333226	21.6593
ukb-b-7864	Vitamin B6	rs7205927	16	48911591	C	A	0.411922	-0.0257861	0.00553457	3.2e-06	64979	0.000333953	21.7065
ukb-b-7864	Vitamin B6	rs12198456	6	120371988	T	C	0.018652	0.0919531	0.0197234	3.09999e-06	64979	0.000334388	21.7348
ukb-b-7864	Vitamin B6	rs10138490	14	80883798	C	T	0.060543	-0.0534963	0.0114138	2.80001e-06	64979	0.000337961	21.9671
ukb-b-7864	Vitamin B6	rs12412051	10	2601269	C	G	0.034366	0.0708635	0.0149768	2.19999e-06	64979	0.000344417	22.3869
ukb-b-7864	Vitamin B6	rs77806858	5	153476869	C	T	0.070369	-0.0505124	0.0106104	1.89998e-06	64979	0.000348665	22.6631
ukb-b-7864	Vitamin B6	rs183178622	4	103988054	T	C	0.018261	-0.0989483	0.0206841	1.7e-06	64979	0.000352061	22.8839
ukb-b-7864	Vitamin B6	rs188211816	1	172810049	A	G	0.029475	-0.0786243	0.0162809	1.40001e-06	64979	0.00035878	23.3208
ukb-b-7864	Vitamin B6	rs67450584	22	44202370	T	C	0.158007	0.036705	0.00745732	8.60003e-07	64979	0.000372692	24.2254
ukb-b-7864	Vitamin B6	rs12226112	11	14163360	T	G	0.341372	0.0283412	0.00572659	7.49998e-07	64979	0.000376797	24.4924
ukb-b-7864	Vitamin B6	rs3772928	3	115406478	C	T	0.575413	-0.0292449	0.00553405	1.29999e-07	64979	0.00042959	27.9255
ukb-b-7864	Vitamin B6	rs155599	2	158307375	C	T	0.705232	0.0342533	0.00598463	1e-08	64979	0.000503893	32.758
ukb-b-19390	Vitamin C	rs7626478	3	165589571	A	G	0.720257	0.0279796	0.00610134	4.49997e-06	64979	0.000323533	21.029	22.8569
ukb-b-19390	Vitamin C	rs4238567	15	33927389	C	T	0.522046	0.0253068	0.00550812	4.30002e-06	64979	0.000324753	21.1084
ukb-b-19390	Vitamin C	rs17482258	12	26949117	T	C	0.099073	0.042829	0.00926045	3.69999e-06	64979	0.000329076	21.3894
ukb-b-19390	Vitamin C	rs2018201	12	52340724	G	T	0.026551	-0.0808079	0.0171646	2.5e-06	64979	0.000340972	22.1629
ukb-b-19390	Vitamin C	rs9540734	13	66965411	A	G	0.477524	-0.0259285	0.00548469	2.30001e-06	64979	0.000343818	22.3479
ukb-b-19390	Vitamin C	rs1883993	22	25211229	A	G	0.095419	0.044959	0.00935324	1.5e-06	64979	0.000355453	23.1045
ukb-b-19390	Vitamin C	rs61868302	10	135260228	T	C	0.060676	-0.0571013	0.0118391	1.40001e-06	64979	0.000357871	23.2617
ukb-b-19390	Vitamin C	rs4481190	3	155038283	C	A	0.351041	-0.0306375	0.00574377	9.59997e-08	64979	0.000437673	28.4511
ukb-b-18593	Vitamin D	rs17301981	9	84986248	C	T	0.088198	-0.0437855	0.00958474	4.90004e-06	64979	0.000321061	20.8683	21.9826
ukb-b-18593	Vitamin D	rs35775421	14	103462580	A	G	0.053231	-0.0559707	0.0122186	4.60002e-06	64979	0.000322824	20.9829
ukb-b-18593	Vitamin D	rs57038272	5	76259816	T	C	0.176978	0.0333323	0.00723695	4.09996e-06	64979	0.000326366	21.2132
ukb-b-18593	Vitamin D	rs10469075	18	75110848	T	C	0.189076	-0.0324603	0.00701256	3.69999e-06	64979	0.000329637	21.4259
ukb-b-18593	Vitamin D	rs61942184	12	103586618	C	G	0.027543	0.0822174	0.0177573	3.69999e-06	64979	0.000329805	21.4368
ukb-b-18593	Vitamin D	rs74593039	10	44421069	C	G	0.157655	0.0350049	0.00753919	3.40001e-06	64979	0.000331659	21.5573
ukb-b-18593	Vitamin D	rs582962	6	69521978	A	G	0.684179	-0.0283174	0.00608067	3.2e-06	64979	0.000333646	21.6866
ukb-b-18593	Vitamin D	rs4395237	2	35598885	G	T	0.049626	-0.0601061	0.0127619	2.5e-06	64979	0.00034126	22.1816
ukb-b-18593	Vitamin D	rs117693112	7	108727403	A	G	0.04134	0.0682431	0.0144786	2.39999e-06	64979	0.000341777	22.2152
ukb-b-18593	Vitamin D	rs679830	7	54674873	C	T	0.948622	-0.0601819	0.012755	2.39999e-06	64979	0.000342491	22.2617
ukb-b-18593	Vitamin D	rs75713989	3	186632942	T	C	0.129857	0.039147	0.00816677	1.6e-06	64979	0.000353484	22.9765
ukb-b-18593	Vitamin D	rs80261862	7	36760624	T	C	0.097814	-0.0448741	0.00926708	1.29999e-06	64979	0.000360725	23.4473
ukb-b-18593	Vitamin D	rs2399949	3	145453826	C	T	0.184585	-0.034239	0.00705966	1.2e-06	64979	0.000361863	23.5213
ukb-b-6888	Vitamin E	rs12899673	15	92561644	A	G	0.333079	0.0268951	0.00581803	3.79997e-06	64979	0.00032876	21.3688	23.0901
ukb-b-6888	Vitamin E	rs12421920	11	13249759	G	A	0.093546	-0.0434479	0.00938496	3.69999e-06	64979	0.000329728	21.4318
ukb-b-6888	Vitamin E	rs715455	7	32114906	A	C	0.117533	-0.0398409	0.00860447	3.69999e-06	64979	0.000329833	21.4386
ukb-b-6888	Vitamin E	rs979218	7	9684248	C	A	0.098036	-0.0430325	0.00922259	3.09999e-06	64979	0.000334941	21.7708
ukb-b-6888	Vitamin E	rs79966958	9	37024435	T	C	0.012689	-0.116527	0.024505	2e-06	64979	0.000347872	22.6116
ukb-b-6888	Vitamin E	rs2723979	7	37364666	G	T	0.583758	-0.0266142	0.00552745	1.5e-06	64979	0.000356656	23.1827
ukb-b-6888	Vitamin E	rs35218694	17	14785162	G	A	0.034459	-0.0741637	0.0153104	1.29999e-06	64979	0.000360977	23.4637
ukb-b-6888	Vitamin E	rs6033	1	169521853	G	A	0.072493	-0.0516563	0.0105563	9.90011e-07	64979	0.000368375	23.9447
ukb-b-6888	Vitamin E	rs4903544	14	77596398	T	C	0.30035	-0.0295098	0.0060211	9.49992e-07	64979	0.000369528	24.0197
ukb-b-6888	Vitamin E	rs536912	1	109514347	A	C	0.736049	0.0304596	0.00620091	8.99995e-07	64979	0.000371196	24.1282
ukb-b-6888	Vitamin E	rs71385328	17	51353081	G	A	0.011307	0.130015	0.0262064	7.00003e-07	64979	0.000378647	24.6127
ukb-b-6888	Vitamin E	rs111306778	13	97282672	A	G	0.089621	-0.0479658	0.00957227	5.39995e-07	64979	0.000386272	25.1085
ieu-a-1079	Zinc	rs10931753	2	154568757	C	G	0.664	-0.129	0.028	4.94003e-06	2603	0.00808839	21.2095	33.1056
ieu-a-1079	Zinc	rs4333127	4	5930033	A	G	0.9026	0.218	0.047	2.99999e-06	2603	0.00819725	21.4973
ieu-a-1079	Zinc	rs10484100	14	86817096	G	A	0.0895	-0.209	0.045	3.29997e-06	2603	0.00821882	21.5543
ieu-a-1079	Zinc	rs11763353	7	15630871	G	A	0.166	-0.192	0.039	6.90001e-07	2603	0.00922516	24.2181
ieu-a-1079	Zinc	rs11232535	11	80928809	C	T	0.0547	0.325	0.065	6.72992e-07	2603	0.00951294	24.9808
ieu-a-1079	Zinc	rs7148590	14	65473196	A	G	0.4841	-0.14	0.026	1.37e-07	2603	0.011016	28.9718
ieu-a-1079	Zinc	rs1532423	8	86268313	G	A	0.6292	-0.178	0.026	6.4003e-12	2603	0.0176876	46.8338
ieu-a-1079	Zinc	rs2120019	15	75334184	C	T	0.2078	-0.287	0.033	1.54989e-18	2603	0.0282372	75.5792
