# Supplementary material for: The association between magnesium levels and gout: evidence from Mendelian randomization, a Chinese cross-sectional study, and NHANES analysis
Source: Front Nutr. 2025 Nov 25;12:1688095. doi: 10.3389/fnut.2025.1688095 (PMC12687734; doi:10.3389/fnut.2025.1688095)
Supplement: Supplementary file 8 [file Table_2.xlsx]

## Sheet: Sheet1
Supplementary Table 2: MR analysis results of 15 micronutrients.
ID	Exposure	Method	nSNP	Beta	SE	P value
ukb-b-8951	Calcium	MR Egger	20	-0.365666	0.463494	0.440418
ukb-b-8951	Calcium	Weighted median	20	-0.248413	0.15911	0.118461
ukb-b-8951	Calcium	Inverse variance weighted	20	-0.303697	0.117651	0.00984193
ukb-b-8951	Calcium	Simple mode	20	-0.33199	0.284915	0.258349
ukb-b-8951	Calcium	Weighted mode	20	-0.308773	0.258665	0.247281
ukb-b-7372	Magnesium	MR Egger	18	-0.478881	0.239305	0.0626386
ukb-b-7372	Magnesium	Weighted median	18	-0.537488	0.165729	0.00118203
ukb-b-7372	Magnesium	Inverse variance weighted	18	-0.445721	0.124241	<0.001
ukb-b-7372	Magnesium	Simple mode	18	-0.687969	0.2867	0.0281486
ukb-b-7372	Magnesium	Weighted mode	18	-0.6088	0.262927	0.0333404
ukb-b-7864	Vitamin B6	MR Egger	17	-0.481292	0.284509	0.111375
ukb-b-7864	Vitamin B6	Weighted median	17	-0.153613	0.165638	0.353717
ukb-b-7864	Vitamin B6	Inverse variance weighted	17	-0.247454	0.12365	0.0453661
ukb-b-7864	Vitamin B6	Simple mode	17	-0.0321202	0.291953	0.913763
ukb-b-7864	Vitamin B6	Weighted mode	17	-0.0401389	0.253386	0.876116
ukb-b-16202	Carotene	MR Egger	15	0.0585333	0.345068	0.867914
ukb-b-16202	Carotene	Weighted median	15	-0.0210291	0.188418	0.911134
ukb-b-16202	Carotene	Inverse variance weighted	15	-0.0727254	0.145294	0.616696
ukb-b-16202	Carotene	Simple mode	15	-0.160514	0.337046	0.641253
ukb-b-16202	Carotene	Weighted mode	15	-0.197834	0.279803	0.491139
ieu-a-1073	Copper	MR Egger	6	-0.00106419	0.0262278	0.969579
ieu-a-1073	Copper	Weighted median	6	-0.00837032	0.0225142	0.710056
ieu-a-1073	Copper	Inverse variance weighted	6	-0.0113801	0.018962	0.548402
ieu-a-1073	Copper	Simple mode	6	-0.0620931	0.0376558	0.160069
ieu-a-1073	Copper	Weighted mode	6	-0.00732464	0.0219291	0.751923
ukb-b-11349	Folate	MR Egger	14	-0.107918	0.271441	0.697926
ukb-b-11349	Folate	Weighted median	14	0.0877931	0.166263	0.597473
ukb-b-11349	Folate	Inverse variance weighted	14	-0.0468074	0.127478	0.713484
ukb-b-11349	Folate	Simple mode	14	0.134283	0.254139	0.606136
ukb-b-11349	Folate	Weighted mode	14	0.138359	0.246186	0.58367
ukb-b-20447	Iron	MR Egger	11	-0.246611	0.522981	0.648471
ukb-b-20447	Iron	Weighted median	11	-0.116124	0.220063	0.597717
ukb-b-20447	Iron	Inverse variance weighted	11	-0.14063	0.169657	0.407157
ukb-b-20447	Iron	Simple mode	11	-0.177725	0.363342	0.635294
ukb-b-20447	Iron	Weighted mode	11	-0.170517	0.373265	0.657559
ukb-b-17881	Potassium	MR Egger	14	0.581358	0.418265	0.189796
ukb-b-17881	Potassium	Weighted median	14	0.186701	0.199872	0.350252
ukb-b-17881	Potassium	Inverse variance weighted	14	0.130599	0.147749	0.376738
ukb-b-17881	Potassium	Simple mode	14	0.417689	0.360229	0.267102
ukb-b-17881	Potassium	Weighted mode	14	0.437727	0.30939	0.180629
ieu-a-1077	Selenium	MR Egger	6	0.0216762	0.0633927	0.74961
ieu-a-1077	Selenium	Weighted median	6	0.0292362	0.0387851	0.450969
ieu-a-1077	Selenium	Inverse variance weighted	6	0.0320419	0.0300374	0.286093
ieu-a-1077	Selenium	Simple mode	6	0.0293216	0.0518484	0.59615
ieu-a-1077	Selenium	Weighted mode	6	0.0288279	0.045102	0.55084
ukb-b-9596	Vitamin A	MR Egger	11	-0.100989	10.8543	0.99278
ukb-b-9596	Vitamin A	Weighted median	11	3.57873	3.92529	0.361921
ukb-b-9596	Vitamin A	Inverse variance weighted	11	3.72905	2.94837	0.205948
ukb-b-9596	Vitamin A	Simple mode	11	3.74466	6.31341	0.566268
ukb-b-9596	Vitamin A	Weighted mode	11	3.93285	5.9475	0.523388
ukb-b-19524	Vitamin B12	MR Egger	8	0.413267	0.380069	0.318623
ukb-b-19524	Vitamin B12	Weighted median	8	0.305128	0.214547	0.154968
ukb-b-19524	Vitamin B12	Inverse variance weighted	8	0.0802991	0.159825	0.615372
ukb-b-19524	Vitamin B12	Simple mode	8	0.31839	0.322234	0.356033
ukb-b-19524	Vitamin B12	Weighted mode	8	0.340955	0.27877	0.260876
ukb-b-19390	Vitamin C	MR Egger	8	-0.546376	0.905638	0.568395
ukb-b-19390	Vitamin C	Weighted median	8	0.0283155	0.254299	0.911341
ukb-b-19390	Vitamin C	Inverse variance weighted	8	-0.224961	0.248357	0.365043
ukb-b-19390	Vitamin C	Simple mode	8	0.167343	0.481508	0.738401
ukb-b-19390	Vitamin C	Weighted mode	8	0.248916	0.364878	0.517048
ukb-b-18593	Vitamin D	MR Egger	13	0.119832	0.506458	0.81731
ukb-b-18593	Vitamin D	Weighted median	13	-0.0204294	0.185059	0.912097
ukb-b-18593	Vitamin D	Inverse variance weighted	13	-0.129567	0.139046	0.351425
ukb-b-18593	Vitamin D	Simple mode	13	0.0555049	0.265842	0.838115
ukb-b-18593	Vitamin D	Weighted mode	13	0.0516357	0.257833	0.844625
ukb-b-6888	Vitamin E	MR Egger	12	-0.0592661	0.251212	0.818256
ukb-b-6888	Vitamin E	Weighted median	12	0.153874	0.171419	0.369371
ukb-b-6888	Vitamin E	Inverse variance weighted	12	0.0526639	0.123199	0.669038
ukb-b-6888	Vitamin E	Simple mode	12	0.0450075	0.26163	0.86654
ukb-b-6888	Vitamin E	Weighted mode	12	0.12171	0.199282	0.55378
ieu-a-1079	Zinc	MR Egger	8	0.0953267	0.11994	0.457016
ieu-a-1079	Zinc	Weighted median	8	-0.0626384	0.0430664	0.145819
ieu-a-1079	Zinc	Inverse variance weighted	8	-0.0327448	0.0350148	0.349701
ieu-a-1079	Zinc	Simple mode	8	0.0699246	0.0778696	0.399033
ieu-a-1079	Zinc	Weighted mode	8	-0.0725814	0.0562281	0.237754
