# Supplementary material for: The association between magnesium levels and gout: evidence from Mendelian randomization, a Chinese cross-sectional study, and NHANES analysis
Source: Front Nutr. 2025 Nov 25;12:1688095. doi: 10.3389/fnut.2025.1688095 (PMC12687734; doi:10.3389/fnut.2025.1688095)
Supplement: Supplementary file 9 [file Table_3.xlsx]

## Sheet: Sheet1
Supplementary Table 3: Heterogeneity test results of univariate MR analysis.
ID	Exposure	Method	Q	df	I²	P value
ukb-b-8951	Calcium	MR Egger	17.1675	18	0	0.511621
ukb-b-8951	Calcium	Inverse variance weighted	17.1866	19	0	0.57723
ukb-b-7372	Magnesium	MR Egger	9.73829	16	0	0.879933
ukb-b-7372	Magnesium	Inverse variance weighted	9.76457	17	0	0.913191
ukb-b-7864	Vitamin B6	MR Egger	12.3943	15	0	0.648972
ukb-b-7864	Vitamin B6	Inverse variance weighted	13.2271	16	0	0.656084
ukb-b-16202	Carotene	MR Egger	18.4026	13	0.293578	0.142822
ukb-b-16202	Carotene	Inverse variance weighted	18.655	14	0.249529	0.178557
ieu-a-1073	Copper	MR Egger	2.05385	4	0	0.725855
ieu-a-1073	Copper	Inverse variance weighted	2.37796	5	0	0.794752
ukb-b-11349	Folate	MR Egger	4.75449	12	0	0.96568
ukb-b-11349	Folate	Inverse variance weighted	4.81952	13	0	0.978954
ukb-b-20447	Iron	MR Egger	11.7966	9	0.237068	0.225021
ukb-b-20447	Iron	Inverse variance weighted	11.8575	10	0.156652	0.294707
ukb-b-17881	Potassium	MR Egger	10.6614	12	0	0.558134
ukb-b-17881	Potassium	Inverse variance weighted	11.9884	13	0	0.528592
ieu-a-1077	Selenium	MR Egger	1.93532	4	0	0.747655
ieu-a-1077	Selenium	Inverse variance weighted	1.9698	5	0	0.853308
ukb-b-9596	Vitamin A	MR Egger	4.45724	9	0	0.878829
ukb-b-9596	Vitamin A	Inverse variance weighted	4.59167	10	0	0.916735
ukb-b-19524	Vitamin B12	MR Egger	5.89471	6	0	0.435087
ukb-b-19524	Vitamin B12	Inverse variance weighted	6.82709	7	0	0.447103
ukb-b-19390	Vitamin C	MR Egger	13.3826	6	0.551656	0.0373472
ukb-b-19390	Vitamin C	Inverse variance weighted	13.6899	7	0.488673	0.0569803
ukb-b-18593	Vitamin D	MR Egger	4.4217	11	0	0.955921
ukb-b-18593	Vitamin D	Inverse variance weighted	4.68396	12	0	0.967711
ukb-b-6888	Vitamin E	MR Egger	9.97856	10	0	0.442377
ukb-b-6888	Vitamin E	Inverse variance weighted	10.2399	11	0	0.508942
ieu-a-1079	Zinc	MR Egger	7.18138	6	0.164506	0.304399
ieu-a-1079	Zinc	Inverse variance weighted	8.66857	7	0.192485	0.277335
