# Supplementary material for: The association between magnesium levels and gout: evidence from Mendelian randomization, a Chinese cross-sectional study, and NHANES analysis
Source: Front Nutr. 2025 Nov 25;12:1688095. doi: 10.3389/fnut.2025.1688095 (PMC12687734; doi:10.3389/fnut.2025.1688095)
Supplement: Supplementary file 10 [file Table_4.xlsx]

## Sheet: Sheet1
Supplementary Table 4: The pleiotropy test results of univariate MR analysis.
ID	Exposure	Egger intercept	SE	P value
ukb-b-8951	Calcium	0.00213672	0.0154579	0.891595
ukb-b-7372	Magnesium	0.00166939	0.0102967	0.873234
ukb-b-7864	Vitamin B6	0.0105099	0.0115165	0.37589
ukb-b-16202	Carotene	-0.00602798	0.0142769	0.679764
ieu-a-1073	Copper	-0.00526928	0.0092556	0.599594
ukb-b-11349	Folate	0.0028818	0.011301	0.803039
ukb-b-20447	Iron	0.00378619	0.0175633	0.834126
ukb-b-17881	Potassium	-0.0172466	0.0149716	0.271774
ieu-a-1077	Selenium	0.00248909	0.013405	0.861729
ukb-b-9596	Vitamin A	0.00757136	0.0206505	0.722357
ukb-b-19524	Vitamin B12	-0.0160805	0.0166535	0.371537
ukb-b-19390	Vitamin C	0.0114555	0.0308624	0.723258
ukb-b-18593	Vitamin D	-0.0107195	0.0209319	0.618695
ukb-b-6888	Vitamin E	0.00579116	0.0113271	0.620264
ieu-a-1079	Zinc	-0.0261924	0.0234974	0.307631
