# Supplementary material for: The association between magnesium levels and gout: evidence from Mendelian randomization, a Chinese cross-sectional study, and NHANES analysis
Source: Front Nutr. 2025 Nov 25;12:1688095. doi: 10.3389/fnut.2025.1688095 (PMC12687734; doi:10.3389/fnut.2025.1688095)
Supplement: Supplementary file 11 [file Table_5.xlsx]

## Sheet: Sheet1
Supplementary Table 5: The MR-PRESSO results of univariate MR analysis.
ID	Exposure	Global Test RSSobs	Global Test P-value	Outliers(N)	Original MR Estimate	Corrected MR Estimate
ukb-b-8951	Calcium	18.7248	0.629	0	-0.303697
ukb-b-7372	Magnesium	10.8043	0.938	0	-0.445721
ukb-b-7864	Vitamin B6	14.8264	0.681	0	-0.247454
ukb-b-16202	Carotene	30.9559	0.02	1	0.00341633	-0.0727254
ieu-a-1073	Copper	2.94432	0.86	0	-0.0113801
ukb-b-11349	Folate	5.52209	0.982	0	-0.0468074
ukb-b-20447	Iron	14.6337	0.292	0	-0.14063
ukb-b-17881	Potassium	14.0372	0.544	0	0.130599
ieu-a-1077	Selenium	2.49619	0.882	0	0.0320419
ukb-b-9596	Vitamin A	5.5326	0.926	0	3.72905
ukb-b-19524	Vitamin B12	9.03721	0.506	0	0.0802991
ukb-b-19390	Vitamin C	35.3338	0.001	2	-0.11364	-0.224961
ukb-b-18593	Vitamin D	5.44872	0.969	0	-0.129567
ukb-b-6888	Vitamin E	27.2786	0.032	1	-0.0593407	0.0526639
ieu-a-1079	Zinc	11.1506	0.316	0	-0.0327448
