# Supplementary material for: The association between magnesium levels and gout: evidence from Mendelian randomization, a Chinese cross-sectional study, and NHANES analysis
Source: Front Nutr. 2025 Nov 25;12:1688095. doi: 10.3389/fnut.2025.1688095 (PMC12687734; doi:10.3389/fnut.2025.1688095)
Supplement: Supplementary file 12 [file Table_6.xlsx]

## Sheet: Sheet1
Supplementary Table 6: Reverse MR analysis of calcium, magnesium, and vitamin B6.
ID	Exposure	Method	nSNP	Beta	SE	P value
ukb-b-8951	Calcium	MR Egger	69	-0.00826913	0.0108749	0.44969
		Weighted median	69	-0.00569497	0.011687	0.626052
		Inverse variance weighted	69	-0.0068592	0.00677903	0.311621
		Simple mode	69	0.0114407	0.0223079	0.609715
		Weighted mode	69	-0.00117173	0.0109765	0.915302
ukb-b-7372	Magnesium	MR Egger	69	-0.0100255	0.010589	0.34715
		Weighted median	69	-0.00549636	0.011588	0.635277
		Inverse variance weighted	69	-0.00393909	0.00662602	0.552185
		Simple mode	69	-0.0297675	0.0225255	0.190763
		Weighted mode	69	-0.00726309	0.0106609	0.498008
ukb-b-7864	Vitamin B6	MR Egger	69	-0.012535	0.0104876	0.236214
		Weighted median	69	-0.0168487	0.0108204	0.119441
		Inverse variance weighted	69	-0.00147053	0.00658477	0.823284
		Simple mode	69	-0.0164802	0.0236598	0.488459
		Weighted mode	69	-0.0240614	0.0118007	0.0453424
