# Supplementary material for: The association between magnesium levels and gout: evidence from Mendelian randomization, a Chinese cross-sectional study, and NHANES analysis
Source: Front Nutr. 2025 Nov 25;12:1688095. doi: 10.3389/fnut.2025.1688095 (PMC12687734; doi:10.3389/fnut.2025.1688095)
Supplement: Supplementary file 13 [file Table_7.xlsx]

## Sheet: Sheet1
Supplementary Table 7: Detailed parameters of the clinical data logistic regression model.
Model	Variable	Estimate	SE	OR	95%CI low	95%CI up	P-value
model1	Q1	Reference
	Q2	-0.285368	0.250143	0.751737	0.460405	1.22742	0.253945
	Q3	0.165782	0.232117	1.18032	0.748887	1.86029	0.475092
	Q4	-0.189942	0.252837	0.827007	0.503838	1.35746	0.452506
model2	Q1	Reference
	Q2	-0.218355	0.253208	0.80384	0.489367	1.3204	0.388493
	Q3	0.257298	0.235938	1.29343	0.814532	2.05389	0.27548
	Q4	-0.0150715	0.256664	0.985042	0.595632	1.62904	0.953175
	Gender	2.21547	0.330793	9.16572	4.79281	17.5284	<0.001
	Age	-0.0368707	0.00626972	0.963801	0.952029	0.975718	<0.001
model3	Q1	Reference
	Q2	-0.224186	0.258754	0.799166	0.481262	1.32707	0.386267
	Q3	0.0602706	0.243449	1.06212	0.659094	1.7116	0.804467
	Q4	-0.605774	0.27382	0.545652	0.319033	0.933245	0.0269453
	Gender	2.11728	0.345662	8.30854	4.21979	16.3591	<0.001
	Age	-0.0351054	0.00693758	0.965504	0.952464	0.978722	<0.001
	BMI	0.091438	0.0208442	1.09575	1.05188	1.14144	<0.001
	Smoke	-0.241483	0.202795	0.785462	0.52784	1.16882	0.233742
	Alcohol	0.170557	0.212469	1.18597	0.782015	1.79858	0.422124
	CKD	1.09407	0.325998	2.98641	1.57636	5.65777	0.000790573
	AKI	1.00384	0.434406	2.72873	1.16463	6.39344	0.0208427
	NS	-0.43905	0.325961	0.644649	0.340298	1.2212	0.178
	GN	-0.142722	0.29042	0.866995	0.490689	1.53189	0.623119
	eGFR	-0.00281987	0.00386901	0.997184	0.989651	1.00477	0.466101
