# Supplementary material for: The association between magnesium levels and gout: evidence from Mendelian randomization, a Chinese cross-sectional study, and NHANES analysis
Source: Front Nutr. 2025 Nov 25;12:1688095. doi: 10.3389/fnut.2025.1688095 (PMC12687734; doi:10.3389/fnut.2025.1688095)
Supplement: Supplementary file 14 [file Table_8.xlsx]

## Sheet: Sheet1
Supplementary Table 8: Detailed parameters of the NHANES data logistic regression model.
Model	Variable	Estimate	SE	OR	95%CI low	95%CI up	P-value
model1	Q1	Reference
	Q2	-0.0134279	0.125322	0.986662	0.771778	1.26137	0.915159
	Q3	-0.113965	0.169274	0.89229	0.640349	1.24335	0.504307
	Q4	-0.238173	0.116202	0.788067	0.627552	0.989638	0.0463893
model2	Q1	Reference
	Q2	-0.0829031	0.128779	0.92044	0.715116	1.18472	0.523229
	Q3	-0.22692	0.177689	0.796984	0.562597	1.12902	0.208596
	Q4	-0.379027	0.139313	0.684527	0.520961	0.899449	0.00943794
	Gender	0.929329	0.13726	2.53281	1.93537	3.31467	<0.001
	Age	0.0518492	0.00312934	1.05322	1.04678	1.0597	<0.001
model3	Q1	Reference
	Q2	-0.0858734	0.130342	0.91771	0.710815	1.18483	0.514196
	Q3	-0.198398	0.17663	0.820044	0.580079	1.15928	0.26877
	Q4	-0.304366	0.149395	0.737591	0.550361	0.988515	0.0490206
	Gende	0.888957	0.142042	2.43259	1.84145	3.2135	<0.001
	Age	0.041726	0.00380232	1.04261	1.03487	1.05041	<0.001
	Alcohol	0.239095	0.145317	1.2701	0.955304	1.68863	0.108605
	Smoke	0.268703	0.100762	1.30827	1.07381	1.59392	0.0114026
	BMI	0.0493024	0.00759828	1.05054	1.03501	1.0663	<0.001
	High Blood Pressure	0.772014	0.129019	2.16412	1.68058	2.78679	<0.001
	High Cholesterol Level	0.318088	0.127627	1.3745	1.0703	1.76515	0.0174308
	Diabetes	0.233163	0.10923	1.26259	1.01926	1.56401	0.0396724
